# Supplementary material for: A histone H3K9M mutation traps histone methyltransferase Clr4 to prevent heterochromatin spreading
Source: eLife. 2016 Sep 20;5:e17903. doi: 10.7554/eLife.17903 (PMC5030085; doi:10.7554/eLife.17903)
Supplement: Supplementary file 1. — DOI: http://dx.doi.org/10.7554/eLife.17903.022 [file elife-17903-supp1.xlsx]

## Sheet: Table S1
Supplmentary table 1. Data Collection and refinement statistics
Structure	H3K9M complex	H3K9Nle complex
Wavelength (Å)	0.9793	0.9792
Resolution range (Å)	50-1.7 (1.76-1.7)	50-1.9 (1.96-1.9)
Space group	P212121	P21
Unit cell parameters	75.1 92.3 93.1 90 90 90	56.6 78.3 71.8 90 91.2 90
No. of observations	287680	310291
No. of reflections	71263 (6751)	49342 (4759)
Redundancy	4.0 (3.9)	6.3 (6.1)
Completeness (%)	98.9 (95.1)	99.3 (96.6)
I/σI	17.8 (2.8)	37.1(5.8)
Rmerge	0.073 (0.393)	0.060 (0.346)
R	0.165 (0.203)	0.185 (0.266)
Rfree	0.193 (0.225)	0.224 (0.348)
Number of non-hydrogen atoms	5182	4891
protein	4289	4311
ligands	205	228
water	688	352
rms deviation in bond lengths (Å)	0.007	0.007
rms deviation in bond angles (°)	1	1
Ramachandran favored (%)	97	96
Ramachandran allowed (%)	3	3.82
Ramachandran outliers (%)	0	0.18
Clashscore	3.65	2.6
Average B-factor	23.8	37.7
protein	22.2	37.4
ligands	24.2	38.3
solvent	33.9	42.1
Statistics for the highest-resolution shell are shown in parentheses.
