# Supplementary material for: A histone H3K9M mutation traps histone methyltransferase Clr4 to prevent heterochromatin spreading
Source: eLife. 2016 Sep 20;5:e17903. doi: 10.7554/eLife.17903 (PMC5030085; doi:10.7554/eLife.17903)
Supplement: Supplementary file 2. — DOI: http://dx.doi.org/10.7554/eLife.17903.023 [file elife-17903-supp2.xlsx]

## Sheet: Table S2
Supplementary table 2. Yeast strains used in this study
Name	Mat	leu1	his2	ura4	ade6	additional genotype	Note
br172	mat1Msmt0	leu1-32	his2-	ura4 DS/E	ade6-M210	otr::ura4+
CS0170	mat1Msmt0	leu1-32	his2-	ura4 DS/E	ade6-M210	otr::ura4+; hht3(K9M)-Flag::hphMX6
br910	mat1Msmt0	leu1-32	his2-	ura4 DS/E	ade6-M210	otr::ura4+; clr4∆::natMX6
SPJ083	h90	leu1-32	his2-	ura4 DS/E	ade6-M210	Kint2::ura4+
SPJ3870	h90	leu1-32	his2-	ura4 DS/E	ade6-M210	Kint2::ura4+; clr4∆::kanMX6
SPJ4395	h90	leu1-32	his2-	ura4 DS/E	ade6-M210	Kint2::ura4+; hht3(K9M)-Flag::hphMX6
SPJ3600	h+	leu1-32		disrupted	ade6-DN/N	ura4::3gbs-ade6+
SPJ2969	mat1Msmt0	leu1-32	his2-		ade6-M210 or DN/N	ura4::3gbs-ade6+; GBD-clr4-∆cd-natMX6
SPJ4456	mat1Msmt0	leu1-32	his2-		ade6-M210 or DN/N	ura4::3gbs-ade6+; GBD-clr4-∆cd-natMX6; hht3(K9M)-Flag::hphMX6
SPJ390	mat1Msmt0	leu1-32	his2-	ura4 DS/E	ade6-M210	otr::ura4+; Flag-clr4
CS0161	mat1Msmt0	leu1-32	his2-	ura4 DS/E	ade6-M210	otr::ura4+; hht3(K9M)-GFP::kanMX6; Flag-clr4;
SPJ4565	mat1Msmt0	leu1-32	his2-	ura4 DS/E	ade6-M210	GFP-clr4::natMX6
SPJ4561	mat1Msmt0	leu1-32	his2-	ura4 DS/E	ade6-M210	GFP-clr4::natMX6; hht3(K9M)-Flag::hphMX6
CS0363	mat1Msmt0	leu1-32	his2-	ura4 DS/E	ade6-M210	otr::ura4+; hht3(K9M, S10D)-GFP::kanMX6; Flag-Clr4
CS0123	mat1Msmt0	leu1-32	his2-	ura4 DS/E	ade6-M210	otr::ura4+; hht3(K9M, S10D)-Flag::hphMX6
CS0304	mat1Msmto	leu1-32	his2-	ura4 DS/E	ade6-M210	pREP41-GFP plasmid transformed in br172	plasmid transformed
CS0292	h+	leu1-32		ura4 DS/E	ade6-M210	pREP3x plasmid transformed in CS0169	plasmid transformed
CS0266	h+	leu1-32		ura4 DS/E or D18	ade6-M210	pTN-L1-CS0169 screen #1 plasmid transformed in CS0169	plasmid transformed
CS0259	h+	leu1-32		ura4 DS/E or D18	ade6-M210	pTN-L1-CS0169 screen #2 plasmid transformed in CS0169	plasmid transformed
CS0218	mat1Msmt0	leu1-32	his2-	ura4 DS/E	ade6-M210	otr::ura4+-natMX6; hht3(K9M)-Flag::hphMX6; kanMX6-nmt41-GFP-clr4
CS0351	h+/smto	leu1-32/leu1-32	his2+/his2-	DSE/DSE	210/216	+/otr::ura4+	diploid strain
CS0352	h+/smto	leu1-32/leu1-32	his2+/his2-	DSE/DSE	210/216	+/otr::ura4+; hht3(K9M)-Flag::hphMX6	diploid strain
CS0353	h+/smto	leu1-32/leu1-32	his2+/his2-	DSE/DSE	210/216	hht3(K9M)-Flag::hphMX6/otr::ura4+; hht3(K9M)-Flag::hphMX6	diploid strain
FY648	h+	leu1-32		ura4 DS/E	ade6-M210	otr::ura4+
br400	h+	leu1-32		ura4 DS/E	ade6-M216	otr::ura4+; epe1∆::kanMX4
CS169	h+	leu1-32		ura4 DS/E	ade6-M210	otr::ura4+; hht3(K9M)-Flag::hphMX6
CS393	h+	leu1-32		ura4 DS/E	ade6-M216	otr::ura4+; hht3(K9M)-Flag::hphMX6; epe1∆::kanMX4
CS0034	mat1Msmt0	leu1-32	his2-	ura4 DS/E	ade6-M210	otr::ura4+; hht1(K9M)-Flag::natMX6
CS0221	mat1Msmt0	leu1-32	his2-	ura4 DS/E	ade6-M210	otr::ura4+; hht2(K9M)-Flag::kanMX6
SPJ4571	mat1Msmt0	leu1-32	his2-	ura4 DS/E	ade6-M210	otr::ura4+; hht1-Flag::natMX6
SPJ4579	mat1Msmt0	leu1-32	his2-	ura4 DS/E	ade6-M210	otr::ura4+; hht2-Flag::kanMX6
SPJ4575	mat1Msmt0	leu1-32	his2-	ura4 DS/E	ade6-M210	otr::ura4+; hht3-Flag:hphMX6
CS0159	mat1Msmt0	leu1-32	his2-	ura4 DS/E	ade6-M210	otr::ura4+; hht3(K9R)-Flag::hphMX6
JW2527	mat1Msmt0	leu1-32	his2-	ura4 DS/E	ade6-M210	otr::ura4+; Flag-clr4(W31G)
JW3525	mat1Msmt0	leu1-32	his2-	ura4 DS/E or D18	ade6-M210	otr::ura4+; Flag-clr4(W31G); hht3(K9M)-GFP::kanMX6
CS0411	mat1Msmt0	leu1-32	his2-	ura4 DS/E	ade6-M210	otr::ura4+; Flag-clr4(Y451N)-natMX6
CS0414	mat1Msmt0	leu1-32	his2-	ura4 DS/E	ade6-M210	Flag-clr4(Y451N)-natMX6; hht3-GFP::kanMX6
CS0516	mat1Msmt0	leu1-32	his2-	ura4 DS/E	ade6-M210	otr::ura4+; hht1(S10D)-Flag::natMX6
CS0526	mat1Msmt0	leu1-32	his2-	ura4 DS/E	ade6-M210	otr::ura4+; hht1(S10D)-Flag::natMX6; hht3(K9M)-Flag:hphMX6
SPJ2993	mat1Msmt0	leu1-32	his2-	ura4 DS/E	ade6-M210	otr::ura4+-natMX6
CS0239	h+	leu1-32		ura4 DS/E	ade6-M210	otr::ura4+-natMX6; hht3(K9M)-Flag::hphMX6; kanMX6-nmt1-GFP-swi6
CS0242	h+	leu1-32		ura4 DS/E	ade6-M210	otr::ura4+-natMX6; hht3(K9M)-Flag::hphMX6; kanMX6-nmt41-GFP-swi6
CS0243	h+	leu1-32		ura4 DS/E	ade6-M210	otr::ura4+-natMX6; hht3(K9M)-Flag::hphMX6; kanMX6-nmt81-GFP-swi6
CS0036	mat1Msmt0	leu1-32	his2-	ura4 DS/E	ade6-M210	otr::ura4+-natMX6; hht3(K9M)-Flag::hphMX6
CS0215	mat1Msmt0	leu1-32	his2-	ura4 DS/E	ade6-M210	otr::ura4+-natMX6; hht3(K9M)-Flag::hphMX6; kanMX6-nmt1-GFP-clr4
CS0226	mat1Msmt0	leu1-32	his2-	ura4 DS/E	ade6-M210	otr::ura4+-natMX6; hht3(K9M)-Flag::hphMX6; kanMX6-nmt81-GFP-clr4
