# Supplementary material for: A histone H3K9M mutation traps histone methyltransferase Clr4 to prevent heterochromatin spreading
Source: eLife. 2016 Sep 20;5:e17903. doi: 10.7554/eLife.17903 (PMC5030085; doi:10.7554/eLife.17903)
Supplement: Supplementary file 3. — DOI: http://dx.doi.org/10.7554/eLife.17903.024 [file elife-17903-supp3.xlsx]

## Sheet: Table S3
Supplementary table 3. DNA oligos used in this study.
primer name	sequence	annotation
dh RT 3	AATGACAAAGGTGCCGAATC	for ChIP-qPCR at dh and RT-qPCR of dh ncRNAs
dh RT 4	CGTTGAATGTTGTTGCTTTCA
Act1 RTg A	AACCCTCAGCTTTGGGTCTT	for RT-qPCR of act1 RNAs
Act1 RTg B	TTTGCATACGATCGGCAATA
Act1 RTp A	GGTGGTATGAAGCCGTTGAT	for ChIP-qPCR at act1
Act1 RTp B	AGTGCTAACGCTGTGTGTGG
IRL-RT-A	GTTCGTTAAATATCGGTGTGCG	for ChIP-qPCR of primer set 1 at mating type locus
IRL-RT-B	CCAAAATATGGAATTTTCGCTTGGC
IRL R-RT-K	GGTCGCAAATCGAACCGCTGCTC	for ChIP-qPCR of primer set 2&9 at mating type locus
IRL R-RT-L	TGCTTAGTGCGATTATTAATTACGG
IRL R-RT-C	TAGTGTATCTTGGTCATTTGTC	for ChIP-qPCR of primer set 3&8 at mating type locus
IRL R-RT-D	GCTGGACAATAAGTGTTGATGCG
mat2P-fw	TGCTTGGTGTGATGATCATTGT	for ChIP-qPCR of primer set 4 at mating type locus
Mat2P-RT-rv	CTGACAGGTCGTAAAACTCAGAG
os-Mat2P-RT-fw	GCATTGTAGATCATATCCGTCG	for ChIP-qPCR of primer set 5 at mating type locus
mat2P-rv	CAATAACTTCGTGGTATTCGG
cenH-RT-D	TTCAAGTCTTCTTTATACGTTTGC	for ChIP-qPCR of primer set 6 at mating type locus
cenH-RT-C	CCATAGTAGTATGGCTATGAATG
mat3M-rv	CAAAATGTCTATCCGGGTAAGAAG	for ChIP-qPCR of primer set 7 at mating type locus
os-Mat3M-RT-A	GTTTGTTTGGCCGATAGTCTGTC
IRR-RT-A	GAATTCTAGTTAGCAAGCCCAC	for ChIP-qPCR of primer set 10 at mating type locus
IRR-RT-B	GCTACCTATCCAATAGACTAG
3xGBS-ade6-RT-1	ACTAGTGCATGCATCGATAG	for qPCR at gbs
3xGBS-ade6-RT-2	ATACTGCACCAGGCTGGATT
